# Supplementary material for: Change in Nutrient and Dietary Intake in European Children with Cystic Fibrosis after a 6-Month Intervention with a Self-Management mHealth Tool
Source: Nutrients. 2021 May 26;13(6):1801. doi: 10.3390/nu13061801 (PMC8229611; doi:10.3390/nu13061801)
Supplement: Supplementary file 1 [file nutrients-13-01801-s001.zip]

Archive with 1 entries (1 files):
- nutrients-1184539-suppl.pdf
